# Supplementary material for: Technology-adaptable interventions for treating depression in adults with cognitive impairments: protocol for a systematic review
Source: Syst Rev. 2015 Apr 7;4:42. doi: 10.1186/s13643-015-0032-4 (PMC4393573; doi:10.1186/s13643-015-0032-4)
Supplement: Additional file 1: — Full-text-screening form. Each column of the form corresponds to each inclusion/exclusion criteria outlined in the methods of the study protocol. The green cells refer to inclusion criteria, whereas the red cells refer to exclusion criteria. [file 13643_2015_32_MOESM1_ESM.xlsx]

## Sheet: MASTER SHEET
Citation	Cognitively impaired? (yes/no; if yes, indicate cognitive measure and/or diagnostic criteria to establish cognitive impairment)	Intervention category (cognitive rehabilitation/psychotherapy/psychoeducation/exercise,physical activity/other), name of intervention, and brief description	Assessed depression pre- and post- intervention using a validated depression scale? (yes/no; if yes, identify the depression tool and the frequency at which it was applied)	Published in English with full-text available? (if no, specify language of publication and why full-text not available (e.g. conference proceeding))	Any drugs, procedures, or non-amenable interventions applied? (yes/no; if yes, specify)	Is the cognitive impairment due to factors other than neurodegenerative disease or acquired brain injury? (yes/no; in either case Indicate source of cognitive impairment)	Is the intervention not clearly specified? (yes/no; if yes; specify what is not clear)	Type of study (RCT, non-randomized CT, before-after design, interupted time series, non-comparative study, case series)	Is this a case study (n=5 or less), abstract or review article? (yes/no; if yes, specify)	Verdict (include/exclude/discuss; for exclude/discuss, refer to which inclusion/exclusion criteria is of concern)
