# Supplementary material for: Technology-adaptable interventions for treating depression in adults with cognitive impairments: protocol for a systematic review
Source: Syst Rev. 2015 Apr 7;4:42. doi: 10.1186/s13643-015-0032-4 (PMC4393573; doi:10.1186/s13643-015-0032-4)
Supplement: Additional file 2: — Data abstraction form. The piloted form to extract full data from included studies, in which the purple cells refer to intervention details, blue cells refer to study sample characteristics, and orange cells refer to outcomes on depressive symptomatology and adverse events. [file 13643_2015_32_MOESM2_ESM.xlsx]

## Sheet: MASTER SHEET
Citation	Study Design	Intervention category (cognitive rehabilitation/ psychotherapy/ psychoeducation/ exercise,physical activity/ other)	Duration of intervention (length of each session, frequency per week, and total # of weeks)	Intervention (Name as described in the article, goal, format of delivery)	Caregiver involved? (yes/no)	Characteristics of Intervention (who delivered it, contents/ideas/structure of the therapy)	Description of Control (Where applicable; dsecribe name, contents, and frequency of delivery if not same as the intervention)	Study Population (e.g. aged individuals with MCI)	Inclusion Criteria and Exclusion Criteria for participants?	Indication of Cognitive Impairment on a cognitive Measure (Indicate name of cognitive measure, mean scores in the sample, and normal values for the age range)	Baseline depression level (indicate name of depression scale, baseline mean score, and normal values)	n (total with complete data)	n (Treatment group)	Participant characteristics (mean age and standard deviation/age range, male %)	Depression Outcome Measure	Results (between-group difference pre- to post-intervention, SD, p-value)	Results in treatment group (within-group difference pre- to post- intervention, SD, p-value)	Results in control group (within-group difference pre- to post- intervention, SD, p-value)	Results post-treatment to follow up (if applicable; indicate briefly for both intervention and control groups)	Adverse Events (if reported; indicate event and time point)	Additional Notes
